# Supplementary material for: Dynamic microbial changes in exacerbation of chronic obstructive pulmonary disease
Source: Front Microbiol. 2024 Dec 6;15:1507090. doi: 10.3389/fmicb.2024.1507090 (PMC11659282; doi:10.3389/fmicb.2024.1507090)
Supplement: Supplementary file 2 [file Table_1.XLSX]

## Sheet: Table_S1
Group (in longitudinal analysis, AE group)	Exclusion	Inclusion	P-value
	(N=4)	(N=17)
Age (years)	80.6 ± 4.9	73.2 ± 7.1	0.064
Sex (males)	4 (100.0%)	16 (94.1%)	1
Height (cm)	165.2 [160.8;170.5]	168.0 [164.0;171.3]	0.687
Weight (kg)	67.0 ± 9.8	58.0 ± 9.0	0.091
BMI (kg/m2)	24.5 ± 4.1	21.1 ± 3.0	0.069
History of antibiotic use	3 (75.0%)	15 (88.2%)	1
History of steroid use	2 (50.0%)	15 (88.2%)	0.296
Use of antibiotics	2 (50.0%)	5 (29.4%)	0.844
Use of steroid	1 (25.0%)	5 (29.4%)	1
History of smoking			0.57
Non-current smoker	4 (100.0%)	14 (82.4%)	0.91
Never smoker	2 (50.0%)	5 (29.4%)
Ex-smoker	2 (50.0%)	9 (52.9%)
Current smoker	0 ( 0.0%)	3 (17.6%)	0.91
Sputum collection season			0.748
Spring	2 (50.0%)	6 (35.3%)
Summer	1 (25.0%)	3 (17.6%)
Autumn	0 ( 0.0%)	4 (23.5%)
Winter	1 (25.0%)	4 (23.5%)
Underlying disease (Charlson comorbidity index)
Myocardial infarction	0 ( 0.0%)	2 (11.8%)	1
Congestive heart failure	0 ( 0.0%)	1 ( 5.9%)	1
Peripheral VD	1 (25.0%)	2 (11.8%)	1
Central VD	3 (75.0%)	6 (35.3%)	0.378
Dementia	0 ( 0.0%)	0 ( 0.0%)	NA
Rheumatic disease	0 ( 0.0%)	0 ( 0.0%)	NA
Peptic ulcer disease	2 (50.0%)	2 (11.8%)	0.296
DM without complication	2 (50.0%)	1 ( 5.9%)	0.14
DM with complication	0 ( 0.0%)	2 (11.8%)	1
Renal disease	2 (50.0%)	3 (17.6%)	0.475
Any tumor	1 (25.0%)	4 (23.5%)	1
Metastatic tumor	0 ( 0.0%)	2 (11.8%)	1
COPD grade
1	0 ( 0.0%)	0 ( 0.0%)	0.436
2	0 ( 0.0%)	5 (29.4%)
3	3 (75.0%)	8 (47.1%)
4	1 (25.0%)	4 (23.5%)
Chest x-ray findings
Pneumonia	2 (50.0%)	4 (28.6%)	0.841
Bronchitis	3 (75.0%)	9 (64.3%)	1
Fibrosis	1 (25.0%)	1 ( 7.1%)	0.92
Emphysema	3 (75.0%)	7 (50.0%)	0.751
Edema	0 ( 0.0%)	1 ( 7.1%)	1

## Sheet: Table_S2
	Age		BMI		Height		Weight		Hemoglobin		WBC		Platelet		Eosinophil		CRP		FEV1 (z-score)		FVC (z-score)		FEV1/FVC (z-score)		Observed features		Chao1		Shannon		Simpson		Inverse Simpson		Fisher's index		COPD stage		Neisseria		Fusobacterium		Peptostreptococcus		Leptotrichia		Oribacterium		Bergeyella
	rho	P-value	rho	P-value	rho	P-value	rho	P-value	rho	P-value	rho	P-value	rho	P-value	rho	P-value	rho	P-value	rho	P-value	rho	P-value	rho	P-value	rho	P-value	rho	P-value	rho	P-value	rho	P-value	rho	P-value	rho	P-value	rho	P-value	rho	P-value	rho	P-value	rho	P-value	rho	P-value	rho	P-value	rho
Age	1	NA	0.085177	0.536374	-0.22652	0.0963069	0.0416298	0.762824	-0.329137	0.0183557	0.189108	0.183832	-0.352196	0.00836317	-0.299144	0.0348274	0.120795	0.379679	-0.163136	0.234025	0.0326562	0.812901	0.758741	1.93046e-11	-0.493352	0.000129641	-0.493352	0.000129641	-0.412626	0.00174448	-0.305339	0.0233977	-0.305339	0.0233977	-0.48557	0.000171442	0.165602	0.226934	-0.0520106	0.706087	-0.303226	0.0244234	-0.188549	0.168019	-0.355967	0.00764695	-0.347913	0.00924662	-0.214277
BMI	0.085177	0.536374	1	NA	-0.10493	0.44581	0.777069	3.06133e-12	0.176373	0.215692	0.127869	0.371211	-0.0736523	0.593064	0.233132	0.103242	0.136658	0.319792	0.355054	0.00781528	-0.0661011	0.631594	0.145199	0.29019	0.0328117	0.812026	0.0328117	0.812026	-0.0181182	0.895544	-0.0733028	0.594824	-0.0733028	0.594824	0.0470639	0.732947	-0.457432	0.000446207	-0.0373956	0.786346	0.177013	0.196063	0.223937	0.100266	0.0731144	0.595774	0.0322673	0.81509	0.219611
Height	-0.22652	0.0963069	-0.10493	0.44581	1	NA	0.443792	0.000689306	-0.16845	0.237358	0.0395724	0.782775	0.322835	0.0162181	0.128593	0.37347	0.233695	0.0859451	0.14591	0.287808	0.181023	0.185959	-0.196666	0.15012	0.12272	0.372076	0.12272	0.372076	0.198675	0.145916	0.180581	0.187057	0.180581	0.187057	0.107048	0.436631	-0.0287426	0.834989	0.00558408	0.967725	0.0687132	0.618149	0.00307898	0.982201	0.153475	0.263268	0.179343	0.190146	-0.159412
Weight	0.0416298	0.762824	0.777069	3.06133e-12	0.443792	0.000689306	1	NA	0.048204	0.736942	0.152792	0.284437	0.0462736	0.737269	0.132334	0.359608	0.205219	0.13283	0.407411	0.00202066	0.0347063	0.801387	0.138067	0.314783	0.0475391	0.730353	0.0475391	0.730353	0.0784576	0.569104	0.0388136	0.778447	0.0388136	0.778447	0.0524254	0.70385	-0.443481	0.000696016	-0.0941407	0.494196	0.159717	0.244108	0.155698	0.256331	0.158636	0.247354	0.115553	0.400851	0.14481
Hemoglobin	-0.329137	0.0183557	0.176373	0.215692	-0.16845	0.237358	0.048204	0.736942	1	NA	0.17683	0.214486	0.0915514	0.52286	-0.202252	0.158962	-0.255705	0.0701305	-0.175757	0.217327	0.0819442	0.567557	-0.465256	0.000581563	0.0927989	0.517187	0.0927989	0.517187	-0.0556109	0.698315	-0.167286	0.240663	-0.167286	0.240663	0.103795	0.468557	0.0903866	0.528184	0.142455	0.318662	0.050865	0.722984	0.0716801	0.61718	0.254494	0.0715152	-0.0556841	0.697937	0.222743
WBC	0.189108	0.183832	0.127869	0.371211	0.0395724	0.782775	0.152792	0.284437	0.17683	0.214486	1	NA	0.146536	0.304852	-0.124841	0.387689	0.0290295	0.839749	-0.152382	0.285748	-0.0141903	0.921272	0.0518954	0.717603	-0.157582	0.26943	-0.157582	0.26943	-0.0204539	0.886714	0.0521302	0.716379	0.0521302	0.716379	-0.150779	0.290905	0.110643	0.43956	-0.322718	0.0209042	-0.0369734	0.796727	-0.190294	0.181046	-0.173153	0.224325	-0.0228012	0.873813	-0.0777792
Platelet	-0.352196	0.00836317	-0.0736523	0.593064	0.322835	0.0162181	0.0462736	0.737269	0.0915514	0.52286	0.146536	0.304852	1	NA	0.108418	0.453583	0.16716	0.222531	-0.0533552	0.698845	0.0662384	0.630884	-0.313906	0.0196035	0.0788049	0.56739	0.0788049	0.56739	0.0821503	0.551003	0.0583747	0.67205	0.0583747	0.67205	0.082006	0.551705	0.0812903	0.555193	-0.0347734	0.801011	0.106059	0.440905	0.0567199	0.680841	0.0684069	0.619719	0.175725	0.19939	0.103066
Eosinophil	-0.299144	0.0348274	0.233132	0.103242	0.128593	0.37347	0.132334	0.359608	-0.202252	0.158962	-0.124841	0.387689	0.108418	0.453583	1	NA	0.111892	0.439157	0.328043	0.0200342	-0.210582	0.142133	-0.0273208	0.850613	0.36537	0.00907808	0.36537	0.00907808	0.41282	0.00288838	0.405896	0.00344944	0.405896	0.00344944	0.373341	0.00757456	-0.315889	0.0254343	0.201007	0.161598	0.433535	0.00166026	0.125431	0.385431	0.0765868	0.597062	0.376369	0.00706301	0.162508
CRP	0.120795	0.379679	0.136658	0.319792	0.233695	0.0859451	0.205219	0.13283	-0.255705	0.0701305	0.0290295	0.839749	0.16716	0.222531	0.111892	0.439157	1	NA	-0.0308837	0.822888	-0.159259	0.24548	0.075927	0.581666	-0.0143022	0.917457	-0.0143022	0.917457	0.00368344	0.978707	-0.00736689	0.957429	-0.00736689	0.957429	-0.0135421	0.92183	0.0432553	0.753849	-0.0513027	0.70991	-0.0154815	0.910678	-0.125158	0.362578	-0.0683405	0.620059	0.0713825	0.604536	-0.177315
FEV1 (z-score)	-0.163136	0.234025	0.355054	0.00781528	0.14591	0.287808	0.407411	0.00202066	-0.175757	0.217327	-0.152382	0.285748	-0.0533552	0.698845	0.328043	0.0200342	-0.0308837	0.822888	1	NA	0.251859	0.0636021	0.130297	0.343047	0.386546	0.0035558	0.386546	0.0035558	0.415581	0.00160343	0.369935	0.00543827	0.369935	0.00543827	0.388338	0.00339212	-0.925996	0	-0.056045	0.684438	0.37873	0.00435447	0.351735	0.00845466	0.151474	0.269616	0.305653	0.0232486	0.412436
FVC (z-score)	0.0326562	0.812901	-0.0661011	0.631594	0.181023	0.185959	0.0347063	0.801387	0.0819442	0.567557	-0.0141903	0.921272	0.0662384	0.630884	-0.210582	0.142133	-0.159259	0.24548	0.251859	0.0636021	1	NA	-0.316827	0.0184357	-0.0479258	0.728243	-0.0479258	0.728243	-0.0362646	0.792663	-0.0365172	0.791251	-0.0365172	0.791251	-0.046332	0.736949	-0.121916	0.375239	0.0098903	0.942868	-0.12535	0.361838	0.104375	0.448236	0.150318	0.273331	-0.0720729	0.601036	0.0431087
FEV1/FVC (z-score)	0.758741	1.93046e-11	0.145199	0.29019	-0.196666	0.15012	0.138067	0.314783	-0.465256	0.000581563	0.0518954	0.717603	-0.313906	0.0196035	-0.0273208	0.850613	0.075927	0.581666	0.130297	0.343047	-0.316827	0.0184357	1	NA	-0.311626	0.0205585	-0.311626	0.0205585	-0.206798	0.129808	-0.0819832	0.551816	-0.0819832	0.551816	-0.307148	0.0225487	-0.113194	0.4106	-0.112126	0.415058	-0.0402858	0.770269	-0.181984	0.183597	-0.373754	0.00494159	-0.171577	0.210376	-0.0425558
Observed features	-0.493352	0.000129641	0.0328117	0.812026	0.12272	0.372076	0.0475391	0.730353	0.0927989	0.517187	-0.157582	0.26943	0.0788049	0.56739	0.36537	0.00907808	-0.0143022	0.917457	0.386546	0.0035558	-0.0479258	0.728243	-0.311626	0.0205585	1	NA	1	0	0.875471	0	0.675085	1.57863e-08	0.675085	1.57863e-08	0.997168	0	-0.402184	0.00233592	0.239511	0.0782057	0.61294	6.5473e-07	0.464045	0.000359001	0.413626	0.00169557	0.631384	2.36162e-07	0.412171
Chao1	-0.493352	0.000129641	0.0328117	0.812026	0.12272	0.372076	0.0475391	0.730353	0.0927989	0.517187	-0.157582	0.26943	0.0788049	0.56739	0.36537	0.00907808	-0.0143022	0.917457	0.386546	0.0035558	-0.0479258	0.728243	-0.311626	0.0205585	1	0	1	NA	0.875471	0	0.675085	1.57863e-08	0.675085	1.57863e-08	0.997168	0	-0.402184	0.00233592	0.239511	0.0782057	0.61294	6.5473e-07	0.464045	0.000359001	0.413626	0.00169557	0.631384	2.36162e-07	0.412171
Shannon	-0.412626	0.00174448	-0.0181182	0.895544	0.198675	0.145916	0.0784576	0.569104	-0.0556109	0.698315	-0.0204539	0.886714	0.0821503	0.551003	0.41282	0.00288838	0.00368344	0.978707	0.415581	0.00160343	-0.0362646	0.792663	-0.206798	0.129808	0.875471	0	0.875471	0	1	NA	0.926912	0	0.926912	0	0.87518	0	-0.413773	0.0016885	0.073742	0.592613	0.44745	0.000614499	0.339998	0.0110937	0.362567	0.00652138	0.611897	6.92261e-07	0.298687
Simpson	-0.305339	0.0233977	-0.0733028	0.594824	0.180581	0.187057	0.0388136	0.778447	-0.167286	0.240663	0.0521302	0.716379	0.0583747	0.67205	0.405896	0.00344944	-0.00736689	0.957429	0.369935	0.00543827	-0.0365172	0.791251	-0.0819832	0.551816	0.675085	1.57863e-08	0.675085	1.57863e-08	0.926912	0	1	NA	1	0	0.678139	1.28458e-08	-0.3423	0.0105264	-0.0321625	0.81568	0.296127	0.0281502	0.19964	0.143928	0.29508	0.0287384	0.553619	1.16413e-05	0.158954
Inverse Simpson	-0.305339	0.0233977	-0.0733028	0.594824	0.180581	0.187057	0.0388136	0.778447	-0.167286	0.240663	0.0521302	0.716379	0.0583747	0.67205	0.405896	0.00344944	-0.00736689	0.957429	0.369935	0.00543827	-0.0365172	0.791251	-0.0819832	0.551816	0.675085	1.57863e-08	0.675085	1.57863e-08	0.926912	0	1	0	1	NA	0.678139	1.28458e-08	-0.3423	0.0105264	-0.0321625	0.81568	0.296127	0.0281502	0.19964	0.143928	0.29508	0.0287384	0.553619	1.16413e-05	0.158954
Fisher's index	-0.48557	0.000171442	0.0470639	0.732947	0.107048	0.436631	0.0524254	0.70385	0.103795	0.468557	-0.150779	0.290905	0.082006	0.551705	0.373341	0.00757456	-0.0135421	0.92183	0.388338	0.00339212	-0.046332	0.736949	-0.307148	0.0225487	0.997168	0	0.997168	0	0.87518	0	0.678139	1.28458e-08	0.678139	1.28458e-08	1	NA	-0.409724	0.00189369	0.228325	0.0936135	0.622533	3.88416e-07	0.468151	0.000312955	0.432105	0.000986568	0.62092	4.24582e-07	0.422559
COPD stage	0.165602	0.226934	-0.457432	0.000446207	-0.0287426	0.834989	-0.443481	0.000696016	0.0903866	0.528184	0.110643	0.43956	0.0812903	0.555193	-0.315889	0.0254343	0.0432553	0.753849	-0.925996	0	-0.121916	0.375239	-0.113194	0.4106	-0.402184	0.00233592	-0.402184	0.00233592	-0.413773	0.0016885	-0.3423	0.0105264	-0.3423	0.0105264	-0.409724	0.00189369	1	NA	0.0699995	0.611572	-0.402917	0.00228917	-0.371204	0.00526849	-0.145732	0.288403	-0.258611	0.0565942	-0.459357
Neisseria	-0.0520106	0.706087	-0.0373956	0.786346	0.00558408	0.967725	-0.0941407	0.494196	0.142455	0.318662	-0.322718	0.0209042	-0.0347734	0.801011	0.201007	0.161598	-0.0513027	0.70991	-0.056045	0.684438	0.0098903	0.942868	-0.112126	0.415058	0.239511	0.0782057	0.239511	0.0782057	0.073742	0.592613	-0.0321625	0.81568	-0.0321625	0.81568	0.228325	0.0936135	0.0699995	0.611572	1	NA	0.1528	0.265398	0.160223	0.242597	0.237036	0.0814287	0.00793614	0.954143	0.283016
Fusobacterium	-0.303226	0.0244234	0.177013	0.196063	0.0687132	0.618149	0.159717	0.244108	0.050865	0.722984	-0.0369734	0.796727	0.106059	0.440905	0.433535	0.00166026	-0.0154815	0.910678	0.37873	0.00435447	-0.12535	0.361838	-0.0402858	0.770269	0.61294	6.5473e-07	0.61294	6.5473e-07	0.44745	0.000614499	0.296127	0.0281502	0.296127	0.0281502	0.622533	3.88416e-07	-0.402917	0.00228917	0.1528	0.265398	1	NA	0.322926	0.0161862	0.344586	0.00998788	0.484217	0.000179857	0.485981
Peptostreptococcus	-0.188549	0.168019	0.223937	0.100266	0.00307898	0.982201	0.155698	0.256331	0.0716801	0.61718	-0.190294	0.181046	0.0567199	0.680841	0.125431	0.385431	-0.125158	0.362578	0.351735	0.00845466	0.104375	0.448236	-0.181984	0.183597	0.464045	0.000359001	0.464045	0.000359001	0.339998	0.0110937	0.19964	0.143928	0.19964	0.143928	0.468151	0.000312955	-0.371204	0.00526849	0.160223	0.242597	0.322926	0.0161862	1	NA	0.3224	0.0163705	0.305881	0.0231407	0.333894
Leptotrichia	-0.355967	0.00764695	0.0731144	0.595774	0.153475	0.263268	0.158636	0.247354	0.254494	0.0715152	-0.173153	0.224325	0.0684069	0.619719	0.0765868	0.597062	-0.0683405	0.620059	0.151474	0.269616	0.150318	0.273331	-0.373754	0.00494159	0.413626	0.00169557	0.413626	0.00169557	0.362567	0.00652138	0.29508	0.0287384	0.29508	0.0287384	0.432105	0.000986568	-0.145732	0.288403	0.237036	0.0814287	0.344586	0.00998788	0.3224	0.0163705	1	NA	0.387163	0.00349864	0.356904
Oribacterium	-0.347913	0.00924662	0.0322673	0.81509	0.179343	0.190146	0.115553	0.400851	-0.0556841	0.697937	-0.0228012	0.873813	0.175725	0.19939	0.376369	0.00706301	0.0713825	0.604536	0.305653	0.0232486	-0.0720729	0.601036	-0.171577	0.210376	0.631384	2.36162e-07	0.631384	2.36162e-07	0.611897	6.92261e-07	0.553619	1.16413e-05	0.553619	1.16413e-05	0.62092	4.24582e-07	-0.258611	0.0565942	0.00793614	0.954143	0.484217	0.000179857	0.305881	0.0231407	0.387163	0.00349864	1	NA	0.355124
Bergeyella	-0.214277	0.116199	0.219611	0.107179	-0.159412	0.245022	0.14481	0.291496	0.222743	0.116164	-0.0777792	0.587469	0.103066	0.45398	0.162508	0.259508	-0.177315	0.195289	0.412436	0.00175393	0.0431087	0.754657	-0.0425558	0.757707	0.412171	0.00176715	0.412171	0.00176715	0.298687	0.0267547	0.158954	0.246397	0.158954	0.246397	0.422559	0.00131	-0.459357	0.000419021	0.283016	0.0362862	0.485981	0.00016896	0.333894	0.0127276	0.356904	0.0074776	0.355124	0.00780236	1
Sneathia	-0.34766	0.00930127	0.200184	0.142816	0.0776313	0.573192	0.184619	0.177223	0.239286	0.0908089	-0.132702	0.353252	0.178154	0.193149	0.207808	0.147582	-0.0235346	0.864576	0.104609	0.447214	-0.2039	0.135394	-0.262026	0.0532959	0.313695	0.0196905	0.313695	0.0196905	0.130613	0.341866	-0.00944082	0.945461	-0.00944082	0.945461	0.323371	0.0160318	-0.244799	0.0716561	0.269999	0.0461989	0.264202	0.0512768	0.266356	0.0493395	0.252847	0.0625354	-0.0143523	0.917169	0.376855
Spodiobacter	0.0844774	0.539738	0.0650358	0.637113	-0.0901686	0.512671	-0.0128355	0.925897	-0.03441	0.810551	-0.00314534	0.982523	-0.0871325	0.527024	0.0888986	0.539264	0.0253811	0.854063	0.126454	0.35759	0.132221	0.335907	0.145754	0.288327	0.122967	0.371108	0.122967	0.371108	0.0761238	0.580685	0.0968314	0.48188	0.0968314	0.48188	0.126128	0.358841	-0.122837	0.371616	0.141397	0.303138	0.0946191	0.491994	0.0215616	0.875836	-0.0250507	0.855942	0.157418	0.25105	0.347901
[truncated: 5 more columns]

## Sheet: Table_S3
	Age		BMI		Height		Weight		Hemoglobin		WBC		Platelet		Eosinophil		CRP		FEV1 (z-score)		FVC (z-score)		FEV1/FVC (z-score)		Observed features		Chao1		Shannon		Simpson		Inverse Simpson		Fisher's index		COPD stage		Neisseria perflava		Haemophilus parainfluenzae		Streptococcus infantis		Streptococcus koreensis		Fusobacterium pseudoperiodonticum		Gemella sanguinis
	rho	P-value	rho	P-value	rho	P-value	rho	P-value	rho	P-value	rho	P-value	rho	P-value	rho	P-value	rho	P-value	rho	P-value	rho	P-value	rho	P-value	rho	P-value	rho	P-value	rho	P-value	rho	P-value	rho	P-value	rho	P-value	rho	P-value	rho	P-value	rho	P-value	rho	P-value	rho	P-value	rho	P-value	rho
Age	1	NA	0.085177	0.536374	-0.22652	0.0963069	0.0416298	0.762824	-0.329137	0.0183557	0.189108	0.183832	-0.352196	0.00836317	-0.299144	0.0348274	0.120795	0.379679	-0.163136	0.234025	0.0326562	0.812901	0.758741	1.93046e-11	-0.493352	0.000129641	-0.493352	0.000129641	-0.412626	0.00174448	-0.305339	0.0233977	-0.305339	0.0233977	-0.48557	0.000171442	0.165602	0.226934	-0.211929	0.12035	-0.283869	0.0357031	-0.212748	0.118889	-0.132866	0.333533	-0.280195	0.0382696	-0.353345
BMI	0.085177	0.536374	1	NA	-0.10493	0.44581	0.777069	3.06133e-12	0.176373	0.215692	0.127869	0.371211	-0.0736523	0.593064	0.233132	0.103242	0.136658	0.319792	0.355054	0.00781528	-0.0661011	0.631594	0.145199	0.29019	0.0328117	0.812026	0.0328117	0.812026	-0.0181182	0.895544	-0.0733028	0.594824	-0.0733028	0.594824	0.0470639	0.732947	-0.457432	0.000446207	0.0451836	0.743243	0.00101897	0.994109	-0.0255918	0.852864	-0.00173438	0.989973	0.136096	0.321807	-0.0179107
Height	-0.22652	0.0963069	-0.10493	0.44581	1	NA	0.443792	0.000689306	-0.16845	0.237358	0.0395724	0.782775	0.322835	0.0162181	0.128593	0.37347	0.233695	0.0859451	0.14591	0.287808	0.181023	0.185959	-0.196666	0.15012	0.12272	0.372076	0.12272	0.372076	0.198675	0.145916	0.180581	0.187057	0.180581	0.187057	0.107048	0.436631	-0.0287426	0.834989	0.116782	0.395826	0.206006	0.131317	0.0994385	0.470104	0.0874796	0.525374	0.00728708	0.95789	0.0805508
Weight	0.0416298	0.762824	0.777069	3.06133e-12	0.443792	0.000689306	1	NA	0.048204	0.736942	0.152792	0.284437	0.0462736	0.737269	0.132334	0.359608	0.205219	0.13283	0.407411	0.00202066	0.0347063	0.801387	0.138067	0.314783	0.0475391	0.730353	0.0475391	0.730353	0.0784576	0.569104	0.0388136	0.778447	0.0388136	0.778447	0.0524254	0.70385	-0.443481	0.000696016	0.0262916	0.848888	0.0715372	0.603751	-0.0178262	0.897218	0.00828275	0.952142	0.0757947	0.582326	0.00786531
Hemoglobin	-0.329137	0.0183557	0.176373	0.215692	-0.16845	0.237358	0.048204	0.736942	1	NA	0.17683	0.214486	0.0915514	0.52286	-0.202252	0.158962	-0.255705	0.0701305	-0.175757	0.217327	0.0819442	0.567557	-0.465256	0.000581563	0.0927989	0.517187	0.0927989	0.517187	-0.0556109	0.698315	-0.167286	0.240663	-0.167286	0.240663	0.103795	0.468557	0.0903866	0.528184	0.183679	0.196974	0.0420103	0.769748	-0.000332596	0.998152	0.114759	0.422623	0.208884	0.141283	0.286965
WBC	0.189108	0.183832	0.127869	0.371211	0.0395724	0.782775	0.152792	0.284437	0.17683	0.214486	1	NA	0.146536	0.304852	-0.124841	0.387689	0.0290295	0.839749	-0.152382	0.285748	-0.0141903	0.921272	0.0518954	0.717603	-0.157582	0.26943	-0.157582	0.26943	-0.0204539	0.886714	0.0521302	0.716379	0.0521302	0.716379	-0.150779	0.290905	0.110643	0.43956	-0.305748	0.0291176	-0.189133	0.183772	-0.249213	0.0778061	-0.0152615	0.91535	0.0522002	0.716015	-0.165197
Platelet	-0.352196	0.00836317	-0.0736523	0.593064	0.322835	0.0162181	0.0462736	0.737269	0.0915514	0.52286	0.146536	0.304852	1	NA	0.108418	0.453583	0.16716	0.222531	-0.0533552	0.698845	0.0662384	0.630884	-0.313906	0.0196035	0.0788049	0.56739	0.0788049	0.56739	0.0821503	0.551003	0.0583747	0.67205	0.0583747	0.67205	0.082006	0.551705	0.0812903	0.555193	0.0901666	0.51268	0.134963	0.325891	-0.0937632	0.495937	-0.0159957	0.907724	0.129636	0.345521	0.0275077
Eosinophil	-0.299144	0.0348274	0.233132	0.103242	0.128593	0.37347	0.132334	0.359608	-0.202252	0.158962	-0.124841	0.387689	0.108418	0.453583	1	NA	0.111892	0.439157	0.328043	0.0200342	-0.210582	0.142133	-0.0273208	0.850613	0.36537	0.00907808	0.36537	0.00907808	0.41282	0.00288838	0.405896	0.00344944	0.405896	0.00344944	0.373341	0.00757456	-0.315889	0.0254343	0.296408	0.0366059	0.406968	0.00335675	0.121958	0.398827	0.310603	0.0281381	0.384823	0.0057902	0.252473
CRP	0.120795	0.379679	0.136658	0.319792	0.233695	0.0859451	0.205219	0.13283	-0.255705	0.0701305	0.0290295	0.839749	0.16716	0.222531	0.111892	0.439157	1	NA	-0.0308837	0.822888	-0.159259	0.24548	0.075927	0.581666	-0.0143022	0.917457	-0.0143022	0.917457	0.00368344	0.978707	-0.00736689	0.957429	-0.00736689	0.957429	-0.0135421	0.92183	0.0432553	0.753849	-0.0616788	0.654628	0.0576042	0.676138	0.0678658	0.622497	-0.016899	0.902537	-0.0446866	0.745972	-0.0834278
FEV1 (z-score)	-0.163136	0.234025	0.355054	0.00781528	0.14591	0.287808	0.407411	0.00202066	-0.175757	0.217327	-0.152382	0.285748	-0.0533552	0.698845	0.328043	0.0200342	-0.0308837	0.822888	1	NA	0.251859	0.0636021	0.130297	0.343047	0.386546	0.0035558	0.386546	0.0035558	0.415581	0.00160343	0.369935	0.00543827	0.369935	0.00543827	0.388338	0.00339212	-0.925996	0	0.0283839	0.83702	0.0818094	0.552662	0.243733	0.0729403	0.0167208	0.903561	0.14174	0.301955	0.283258
FVC (z-score)	0.0326562	0.812901	-0.0661011	0.631594	0.181023	0.185959	0.0347063	0.801387	0.0819442	0.567557	-0.0141903	0.921272	0.0662384	0.630884	-0.210582	0.142133	-0.159259	0.24548	0.251859	0.0636021	1	NA	-0.316827	0.0184357	-0.0479258	0.728243	-0.0479258	0.728243	-0.0362646	0.792663	-0.0365172	0.791251	-0.0365172	0.791251	-0.046332	0.736949	-0.121916	0.375239	0.0154031	0.911128	-0.0818458	0.552485	0.100526	0.465239	0.028446	0.836668	-0.210093	0.123672	-0.0677519
FEV1/FVC (z-score)	0.758741	1.93046e-11	0.145199	0.29019	-0.196666	0.15012	0.138067	0.314783	-0.465256	0.000581563	0.0518954	0.717603	-0.313906	0.0196035	-0.0273208	0.850613	0.075927	0.581666	0.130297	0.343047	-0.316827	0.0184357	1	NA	-0.311626	0.0205585	-0.311626	0.0205585	-0.206798	0.129808	-0.0819832	0.551816	-0.0819832	0.551816	-0.307148	0.0225487	-0.113194	0.4106	-0.210632	0.122688	-0.176299	0.197904	-0.211816	0.120551	-0.171749	0.209911	-0.0801257	0.560893	-0.260631
Observed features	-0.493352	0.000129641	0.0328117	0.812026	0.12272	0.372076	0.0475391	0.730353	0.0927989	0.517187	-0.157582	0.26943	0.0788049	0.56739	0.36537	0.00907808	-0.0143022	0.917457	0.386546	0.0035558	-0.0479258	0.728243	-0.311626	0.0205585	1	NA	1	0	0.875471	0	0.675085	1.57863e-08	0.675085	1.57863e-08	0.997168	0	-0.402184	0.00233592	0.357333	0.00740107	0.363176	0.00642526	0.503285	8.98543e-05	0.307273	0.0224913	0.50019	0.00010085	0.401245
Chao1	-0.493352	0.000129641	0.0328117	0.812026	0.12272	0.372076	0.0475391	0.730353	0.0927989	0.517187	-0.157582	0.26943	0.0788049	0.56739	0.36537	0.00907808	-0.0143022	0.917457	0.386546	0.0035558	-0.0479258	0.728243	-0.311626	0.0205585	1	0	1	NA	0.875471	0	0.675085	1.57863e-08	0.675085	1.57863e-08	0.997168	0	-0.402184	0.00233592	0.357333	0.00740107	0.363176	0.00642526	0.503285	8.98543e-05	0.307273	0.0224913	0.50019	0.00010085	0.401245
Shannon	-0.412626	0.00174448	-0.0181182	0.895544	0.198675	0.145916	0.0784576	0.569104	-0.0556109	0.698315	-0.0204539	0.886714	0.0821503	0.551003	0.41282	0.00288838	0.00368344	0.978707	0.415581	0.00160343	-0.0362646	0.792663	-0.206798	0.129808	0.875471	0	0.875471	0	1	NA	0.926912	0	0.926912	0	0.87518	0	-0.413773	0.0016885	0.191963	0.160308	0.341596	0.0106971	0.407685	0.00200521	0.192467	0.159193	0.353215	0.00816416	0.361864
Simpson	-0.305339	0.0233977	-0.0733028	0.594824	0.180581	0.187057	0.0388136	0.778447	-0.167286	0.240663	0.0521302	0.716379	0.0583747	0.67205	0.405896	0.00344944	-0.00736689	0.957429	0.369935	0.00543827	-0.0365172	0.791251	-0.0819832	0.551816	0.675085	1.57863e-08	0.675085	1.57863e-08	0.926912	0	1	NA	1	0	0.678139	1.28458e-08	-0.3423	0.0105264	0.0522058	0.705034	0.239928	0.0776719	0.249128	0.0666263	0.0906409	0.510456	0.218441	0.109109	0.230177
Inverse Simpson	-0.305339	0.0233977	-0.0733028	0.594824	0.180581	0.187057	0.0388136	0.778447	-0.167286	0.240663	0.0521302	0.716379	0.0583747	0.67205	0.405896	0.00344944	-0.00736689	0.957429	0.369935	0.00543827	-0.0365172	0.791251	-0.0819832	0.551816	0.675085	1.57863e-08	0.675085	1.57863e-08	0.926912	0	1	0	1	NA	0.678139	1.28458e-08	-0.3423	0.0105264	0.0522058	0.705034	0.239928	0.0776719	0.249128	0.0666263	0.0906409	0.510456	0.218441	0.109109	0.230177
Fisher's index	-0.48557	0.000171442	0.0470639	0.732947	0.107048	0.436631	0.0524254	0.70385	0.103795	0.468557	-0.150779	0.290905	0.082006	0.551705	0.373341	0.00757456	-0.0135421	0.92183	0.388338	0.00339212	-0.046332	0.736949	-0.307148	0.0225487	0.997168	0	0.997168	0	0.87518	0	0.678139	1.28458e-08	0.678139	1.28458e-08	1	NA	-0.409724	0.00189369	0.343552	0.0102283	0.357492	0.00737296	0.479612	0.000211393	0.28736	0.0333986	0.497474	0.000111498	0.397081
COPD stage	0.165602	0.226934	-0.457432	0.000446207	-0.0287426	0.834989	-0.443481	0.000696016	0.0903866	0.528184	0.110643	0.43956	0.0812903	0.555193	-0.315889	0.0254343	0.0432553	0.753849	-0.925996	0	-0.121916	0.375239	-0.113194	0.4106	-0.402184	0.00233592	-0.402184	0.00233592	-0.413773	0.0016885	-0.3423	0.0105264	-0.3423	0.0105264	-0.409724	0.00189369	1	NA	-0.0220035	0.873312	-0.0943032	0.493447	-0.196699	0.15005	0.00305102	0.982362	-0.15214	0.267492	-0.250604
Neisseria perflava	-0.211929	0.12035	0.0451836	0.743243	0.116782	0.395826	0.0262916	0.848888	0.183679	0.196974	-0.305748	0.0291176	0.0901666	0.51268	0.296408	0.0366059	-0.0616788	0.654628	0.0283839	0.83702	0.0154031	0.911128	-0.210632	0.122688	0.357333	0.00740107	0.357333	0.00740107	0.191963	0.160308	0.0522058	0.705034	0.0522058	0.705034	0.343552	0.0102283	-0.0220035	0.873312	1	NA	0.741912	9.12441e-11	0.589502	2.18608e-06	0.569501	5.68906e-06	0.527375	3.51817e-05	0.319271
Haemophilus parainfluenzae	-0.283869	0.0357031	0.00101897	0.994109	0.206006	0.131317	0.0715372	0.603751	0.0420103	0.769748	-0.189133	0.183772	0.134963	0.325891	0.406968	0.00335675	0.0576042	0.676138	0.0818094	0.552662	-0.0818458	0.552485	-0.176299	0.197904	0.363176	0.00642526	0.363176	0.00642526	0.341596	0.0106971	0.239928	0.0776719	0.239928	0.0776719	0.357492	0.00737296	-0.0943032	0.493447	0.741912	9.12441e-11	1	NA	0.610152	7.59565e-07	0.50891	7.26396e-05	0.525305	3.82417e-05	0.41173
Streptococcus infantis	-0.212748	0.118889	-0.0255918	0.852864	0.0994385	0.470104	-0.0178262	0.897218	-0.000332596	0.998152	-0.249213	0.0778061	-0.0937632	0.495937	0.121958	0.398827	0.0678658	0.622497	0.243733	0.0729403	0.100526	0.465239	-0.211816	0.120551	0.503285	8.98543e-05	0.503285	8.98543e-05	0.407685	0.00200521	0.249128	0.0666263	0.249128	0.0666263	0.479612	0.000211393	-0.196699	0.15005	0.589502	2.18608e-06	0.610152	7.59565e-07	1	NA	0.482108	0.000193724	0.383571	0.00384306	0.333878
Streptococcus koreensis	-0.132866	0.333533	-0.00173438	0.989973	0.0874796	0.525374	0.00828275	0.952142	0.114759	0.422623	-0.0152615	0.91535	-0.0159957	0.907724	0.310603	0.0281381	-0.016899	0.902537	0.0167208	0.903561	0.028446	0.836668	-0.171749	0.209911	0.307273	0.0224913	0.307273	0.0224913	0.192467	0.159193	0.0906409	0.510456	0.0906409	0.510456	0.28736	0.0333986	0.00305102	0.982362	0.569501	5.68906e-06	0.50891	7.26396e-05	0.482108	0.000193724	1	NA	0.552753	1.2092e-05	0.41592
Fusobacterium pseudoperiodonticum	-0.280195	0.0382696	0.136096	0.321807	0.00728708	0.95789	0.0757947	0.582326	0.208884	0.141283	0.0522002	0.716015	0.129636	0.345521	0.384823	0.0057902	-0.0446866	0.745972	0.14174	0.301955	-0.210093	0.123672	-0.0801257	0.560893	0.50019	0.00010085	0.50019	0.00010085	0.353215	0.00816416	0.218441	0.109109	0.218441	0.109109	0.497474	0.000111498	-0.15214	0.267492	0.527375	3.51817e-05	0.525305	3.82417e-05	0.383571	0.00384306	0.552753	1.2092e-05	1	NA	0.42494
Gemella sanguinis	-0.353345	0.00813909	-0.0179107	0.896734	0.0805508	0.558809	0.00786531	0.954552	0.286965	0.041182	-0.165197	0.24667	0.0275077	0.841985	0.252473	0.0769134	-0.0834278	0.544805	0.283258	0.0361199	-0.0677519	0.623083	-0.260631	0.054624	0.401245	0.00239694	0.401245	0.00239694	0.361864	0.00663385	0.230177	0.0909103	0.230177	0.0909103	0.397081	0.00268508	-0.250604	0.0649781	0.319271	0.0175041	0.41173	0.0017894	0.333878	0.0127323	0.41592	0.00158794	0.42494	0.00122149	1
Streptococcus downii	-0.377696	0.00447105	0.140666	0.305668	0.299327	0.0264153	0.300955	0.0255677	0.31372	0.0249748	-0.0571452	0.690404	0.203911	0.135372	-0.0752661	0.60342	-0.0303067	0.826145	0.210611	0.122727	0.122566	0.372681	-0.359285	0.00706149	0.283635	0.0358621	0.283635	0.0358621	0.332844	0.0130287	0.263821	0.051626	0.263821	0.051626	0.296214	0.0281016	-0.218811	0.108496	0.202391	0.138372	0.280397	0.0381245	0.140565	0.306022	0.0522093	0.705015	0.0949042	0.490685	0.378389
Peptostreptococcus stomatis	-0.243712	0.0729657	0.185442	0.175266	-0.00864608	0.950046	0.117313	0.393669	0.134666	0.346108	-0.173623	0.223049	0.0701946	0.610578	0.127153	0.378888	-0.179449	0.18988	0.33605	0.0121284	0.0652127	0.636195	-0.215212	0.114578	0.507806	7.57588e-05	0.507806	7.57588e-05	0.384088	0.00379169	0.233428	0.0863137	0.233428	0.0863137	0.511985	6.4565e-05	-0.341801	0.0106471	0.24108	0.0762145	0.133338	0.331801	0.29461	0.0290053	0.219043	0.108113	0.285294	0.0347466	0.374214
Oribacterium asaccharolyticum	-0.374758	0.00481773	0.0464145	0.736498	0.193212	0.157555	0.142803	0.298307	0.0330696	0.817803	-0.00925826	0.948588	0.199245	0.144739	0.369694	0.00823326	0.0249455	0.856541	0.304163	0.0239639	-0.0420523	0.760488	-0.191232	0.161937	0.624412	3.49923e-07	0.624412	3.49923e-07	0.603614	1.07008e-06	0.537764	2.29596e-05	0.537764	2.29596e-05	0.610018	7.64958e-07	-0.249154	0.0665975	0.248606	0.0672183	0.363191	0.00642277	0.329844	0.0139227	0.287061	0.0335905	0.482519	0.000190946	0.339437
Hoylesella nanceiensis	-0.275679	0.0416304	0.177226	0.195517	0.242076	0.0749721	0.241739	0.0753902	0.0434341	0.762169	-0.129673	0.364444	0.0906743	0.510299	-0.0365336	0.801132	-0.140066	0.307757	0.14456	0.292339	0.184139	0.178371	-0.30748	0.0223957	0.424107	0.00125183	0.424107	0.00125183	0.295149	0.0286989	0.169902	0.214929	0.169902	0.214929	0.415602	0.00160249	-0.154179	0.261059	0.465334	0.000343925	0.289715	0.0319145	0.470516	0.000288947	0.316168	0.0186938	0.250178	0.06545	0.0969527
Neisseria elongata	-0.0833279	0.545288	0.04434	0.747877	0.258204	0.0569985	0.144209	0.293526	-0.0136809	0.924089	0.0396748	0.782226	0.048736	0.723831	0.375845	0.0071493	0.173199	0.206031	0.116626	0.396463	0.129828	0.344803	-0.182087	0.183345	0.310586	0.021007	0.310586	0.021007	0.273569	0.0432828	0.200627	0.141915	0.200627	0.141915	0.296997	0.0276692	-0.106184	0.440364	0.532701	2.83175e-05	0.382383	0.0039634	0.369661	0.00547544	0.409462	0.00190772	0.294232	0.0292219	0.0206296
Bergeyella zoohelcum	-0.214277	0.116199	0.219611	0.107179	-0.159412	0.245022	0.14481	0.291496	0.222743	0.116164	-0.0777792	0.587469	0.103066	0.45398	0.162508	0.259508	-0.177315	0.195289	0.412436	0.00175393	0.0431087	0.754657	-0.0425558	0.757707	0.412171	0.00176715	0.412171	0.00176715	0.298687	0.0267547	0.158954	0.246397	0.158954	0.246397	0.422559	0.00131	-0.459357	0.000419021	0.353059	0.00819433	0.384801	0.00372193	0.484762	0.000176422	0.296058	0.0281883	0.575837	4.2306e-06	0.329631
Leptotrichia trevisanii	-0.214105	0.1165	0.057853	0.674817	0.128858	0.348449	0.178204	0.193023	0.229911	0.104587	-0.125229	0.381251	0.0814234	0.554544	-0.0142768	0.921612	-0.0312558	0.820789	0.0646939	0.638888	-0.0116601	0.932667	-0.193254	0.157463	0.324532	0.0156344	0.324532	0.0156344	0.248778	0.0670232	0.179478	0.189807	0.179478	0.189807	0.330538	0.0137111	-0.0831917	0.545948	0.204211	0.134785	0.240296	0.0772038	0.188393	0.168376	0.223766	0.100533	0.451501	0.000540292	0.32491
Eubacterium sulci	-0.246807	0.0692871	0.0692223	0.615542	0.0439801	0.749857	0.0787915	0.567456	0.109881	0.442737	-0.0630592	0.660222	0.212681	0.119009	0.153622	0.286815	-0.0252358	0.854889	0.279376	0.0388619	-0.0125332	0.927638	-0.101614	0.460397	0.368011	0.00570469	0.368011	0.00570469	0.227238	0.0952282	0.0830677	0.546548	0.0830677	0.546548	0.363721	0.00634018	-0.290194	0.0316194	0.315676	0.0188887	0.201442	0.14027	0.30384	0.0241217	0.253713	0.0616119	0.328102	0.0144653	0.258504
Alloprevotella tannerae	-0.380624	0.00414761	0.0829228	0.547251	-0.102935	0.454553	0.0511255	0.710868	0.218154	0.124073	-0.271544	0.0539145	-0.159023	0.246189	0.12425	0.389957	-0.113214	0.410519	0.155123	0.258113	-0.136866	0.31905	-0.236128	0.0826375	0.427369	0.00113677	0.427369	0.00113677	0.223453	0.101022	0.0992987	0.470731	0.0992987	0.470731	0.428592	0.00109613	-0.301999	0.0250359	0.169511	0.216003	0.0908589	0.509435	0.179894	0.188766	0.129401	0.346405	0.278829	0.0392616	0.190653
Haemophilus sputorum	-0.156828	0.252855	0.292894	0.0299987	-0.0436791	0.751514	0.242413	0.0745551	0.0603489	0.673991	-0.0928691	0.516869	-0.173158	0.206138	0.244371	0.0872117	-0.194516	0.154716	0.205458	0.132368	-0.057301	0.677749	-0.0543672	0.693412	0.217304	0.111012	0.217304	0.111012	0.135838	0.322735	0.124655	0.364523	0.124655	0.364523	0.209898	0.124029	-0.310079	0.0212285	0.286422	0.034005	0.25397	0.0613397	0.205954	0.131417	0.261235	0.0540459	0.171411	0.210822	-0.0648927
Catonella massiliensis	-0.323995	0.0158171	0.0866951	0.529109	0.376107	0.00465572	0.247518	0.0684633	-0.107379	0.453254	-0.128458	0.368992	0.333545	0.0128272	0.30444	0.0315884	0.0115752	0.933156	0.304865	0.0236244	-0.0482811	0.726307	-0.190324	0.163977	0.439431	0.00078915	0.439431	0.00078915	0.363081	0.00644016	0.264583	0.0509296	0.264583	0.0509296	0.430612	0.00103185	-0.218893	0.108361	0.245285	0.0710768	0.131725	0.337736	0.287821	0.0331036	0.252654	0.0627419	0.220256	0.106125	0.155899
Sneathia sanguinegens	-0.34766	0.00930127	0.200184	0.142816	0.0776313	0.573192	0.184619	0.177223	0.239286	0.0908089	-0.132702	0.353252	0.178154	0.193149	0.207808	0.147582	-0.0235346	0.864576	0.104609	0.447214	-0.2039	0.135394	-0.262026	0.0532959	0.313695	0.0196905	0.313695	0.0196905	0.130613	0.341866	-0.00944082	0.945461	-0.00944082	0.945461	0.323371	0.0160318	-0.244799	0.0716561	0.160308	0.242343	0.0840098	0.541992	0.12777	0.352566	0.158618	0.24741	0.28203	0.0369695	0.208161
Capnocytophaga ochracea	-0.175073	0.201089	0.0801029	0.561005	0.0667872	0.628051	0.15061	0.272389	0.213614	0.132293	0.0315963	0.82579	0.272223	0.0443639	0.0545934	0.706507	0.0306222	0.824364	0.327109	0.0147827	-0.085146	0.536523	0.0133574	0.922893	0.184509	0.177486	0.184509	0.177486	0.178956	0.191121	0.108362	0.430991	0.108362	0.430991	0.208017	0.127513	-0.344706	0.00996025	0.00271316	0.984315	0.110211	0.423121	0.0307753	0.8235	-0.13556	0.323735	0.277485	0.0402584	0.267922
Spodiobacter cordis	0.0844774	0.539738	0.0650358	0.637113	-0.0901686	0.512671	-0.0128355	0.925897	-0.03441	0.810551	-0.00314534	0.982523	-0.0871325	0.527024	0.0888986	0.539264	0.0253811	0.854063	0.126454	0.35759	0.132221	0.335907	0.145754	0.288327	0.122967	0.371108	0.122967	0.371108	0.0761238	0.580685	0.0968314	0.48188	0.0968314	0.48188	0.126128	0.358841	-0.122837	0.371616	0.208009	0.127527	0.225168	0.0983645	0.228405	0.0934958	0.198964	0.145317	0.196292	0.150912	-0.100306
[truncated: 29 more columns]
